# Supplementary material for: Dynamic Interactions of Post Cleaved NS2B Cofactor and NS3 Protease Identified by Integrative Structural Approaches
Source: Viruses. 2022 Jun 30;14(7):1440. doi: 10.3390/v14071440 (PMC9323329; doi:10.3390/v14071440)
Supplement: Supplementary file 1 [file viruses-14-01440-s001.zip]

Archive with 1 entries (1 files):
- viruses-1714512-supplementary.pdf
